# Supplementary material for: Physicochemical Characterization and In Vitro Biocompatibility of Epoxy- and Silicone-Based Endodontic Materials
Source: Materials (Basel). 2026 Mar 31;19(7):1388. doi: 10.3390/ma19071388 (PMC13074519; doi:10.3390/ma19071388)
Supplement: Supplementary file 1 [file materials-19-01388-s001.zip]

Archive with 1 entries (1 files):
- materials-4151414-supplementary.pdf
